# Supplementary material for: Comparing Four Question Formats in Five Languages for On-Line Consumer Surveys
Source: Methods Protoc. 2020 Jul 14;3(3):49. doi: 10.3390/mps3030049 (PMC7563457; doi:10.3390/mps3030049)
Supplement: Supplementary file 1 [file mps-03-00049-s001.zip]

Archive with 6 entries (5 files):
- supplementary/
- supplementary/Figure S1 (USA-English).pdf
- supplementary/Figure S2 (Brazil-Portuguese).pdf
- supplementary/Figure S3 (China- Mandarin).pdf
- supplementary/Figure S4 (Spain-Spanish).pdf
- supplementary/Figure S5 (India-Hindi).pdf
